# Supplementary material for: Lysophosphatidylcholines Promote Influenza Virus Reproduction through the MAPK/JNK Pathway in PMA-Differentiated THP-1 Macrophages
Source: Int J Mol Sci. 2024 Jun 13;25(12):6538. doi: 10.3390/ijms25126538 (PMC11204278; doi:10.3390/ijms25126538)
Supplement: Supplementary file 1 [file ijms-25-06538-s001.zip › Supplemental Table S1.xlsx]

## Sheet: enrichment_all (4)
Supplemental Table S2. List of KEGG pathways affected by LPC in THP1 macrophage
Pathway	nGenes	Pathway Genes	Fold Enrichment	Enrichment FDR	URL
Pathways in cancer	75	530	2.97313	6.62866e-15	http://www.genome.jp/kegg-bin/show_pathway?hsa05200
Calcium signaling pathway	40	240	3.50169	4.21021e-10	http://www.genome.jp/kegg-bin/show_pathway?hsa04020
Cytokine-cytokine receptor interaction	45	294	3.21584	4.21021e-10	http://www.genome.jp/kegg-bin/show_pathway?hsa04060
Focal adhesion	33	200	3.46667	3.10947e-08	http://www.genome.jp/kegg-bin/show_pathway?hsa04510
Rheumatoid arthritis	21	92	4.79579	9.70647e-08	http://www.genome.jp/kegg-bin/show_pathway?hsa05323
Axon guidance	30	181	3.48234	1.15202e-07	http://www.genome.jp/kegg-bin/show_pathway?hsa04360
Hypertrophic cardiomyopathy	20	90	4.66892	2.77902e-07	http://www.genome.jp/kegg-bin/show_pathway?hsa05410
MAPK signaling pathway	38	294	2.7156	8.89322e-07	http://www.genome.jp/kegg-bin/show_pathway?hsa04010
PPAR signaling pathway	17	75	4.7623	1.75737e-06	http://www.genome.jp/kegg-bin/show_pathway?hsa03320
PI3K-Akt signaling pathway	42	354	2.49273	1.75737e-06	http://www.genome.jp/kegg-bin/show_pathway?hsa04151
Amoebiasis	20	102	4.11963	1.75737e-06	http://www.genome.jp/kegg-bin/show_pathway?hsa05146
Dilated cardiomyopathy	19	96	4.15826	2.7996e-06	http://www.genome.jp/kegg-bin/show_pathway?hsa05414
Rap1 signaling pathway	29	210	2.9014	6.0563e-06	http://www.genome.jp/kegg-bin/show_pathway?hsa04015
CGMP-PKG signaling pathway	25	166	3.16418	7.10488e-06	http://www.genome.jp/kegg-bin/show_pathway?hsa04022
Regulation of actin cytoskeleton	29	217	2.80781	1.04574e-05	http://www.genome.jp/kegg-bin/show_pathway?hsa04810
Arrhythmogenic right ventricular cardiomyopathy	16	77	4.36574	1.04574e-05	http://www.genome.jp/kegg-bin/show_pathway?hsa05412
ECM-receptor interaction	17	88	4.05878	1.31039e-05	http://www.genome.jp/kegg-bin/show_pathway?hsa04512
Viral protein interaction with cytokine and cytokine receptor	18	99	3.82003	1.50342e-05	http://www.genome.jp/kegg-bin/show_pathway?hsa04061
Hematopoietic cell lineage	17	99	3.6078	6.44566e-05	http://www.genome.jp/kegg-bin/show_pathway?hsa04640
Hepatocellular carcinoma	23	167	2.89361	6.96697e-05	http://www.genome.jp/kegg-bin/show_pathway?hsa05225
Hippo signaling pathway	22	157	2.9441	7.99075e-05	http://www.genome.jp/kegg-bin/show_pathway?hsa04390
CAMP signaling pathway	27	219	2.59029	8.32007e-05	http://www.genome.jp/kegg-bin/show_pathway?hsa04024
Breast cancer	21	147	3.00145	8.71359e-05	http://www.genome.jp/kegg-bin/show_pathway?hsa05224
Metabolic pathways	110	1527	1.5135	9.78103e-05	http://www.genome.jp/kegg-bin/show_pathway?hsa01100
Chemical carcinogenesis	25	197	2.66626	9.78103e-05	http://www.genome.jp/kegg-bin/show_pathway?hsa05207
Human papillomavirus infection	35	331	2.22162	0.0001076	http://www.genome.jp/kegg-bin/show_pathway?hsa05165
Oxytocin signaling pathway	21	154	2.86502	0.000154443	http://www.genome.jp/kegg-bin/show_pathway?hsa04921
MicroRNAs in cancer	21	161	2.74045	0.000294859	http://www.genome.jp/kegg-bin/show_pathway?hsa05206
JAK-STAT signaling pathway	21	162	2.72354	0.000312688	http://www.genome.jp/kegg-bin/show_pathway?hsa04630
Ras signaling pathway	26	231	2.36478	0.000445556	http://www.genome.jp/kegg-bin/show_pathway?hsa04014
Transcriptional misregulation in cancer	23	192	2.51684	0.000445556	http://www.genome.jp/kegg-bin/show_pathway?hsa05202
Proteoglycans in cancer	23	202	2.39224	0.000948453	http://www.genome.jp/kegg-bin/show_pathway?hsa05205
Chemokine signaling pathway	22	191	2.42002	0.00108983	http://www.genome.jp/kegg-bin/show_pathway?hsa04062
TGF-beta signaling pathway	14	93	3.16282	0.00111622	http://www.genome.jp/kegg-bin/show_pathway?hsa04350
Aldosterone synthesis and secretion	14	98	3.00145	0.00191355	http://www.genome.jp/kegg-bin/show_pathway?hsa04925
Phospholipase D signaling pathway	18	148	2.55529	0.00205655	http://www.genome.jp/kegg-bin/show_pathway?hsa04072
Gap junction	13	88	3.10377	0.00214547	http://www.genome.jp/kegg-bin/show_pathway?hsa04540
TNF signaling pathway	15	112	2.81386	0.0022015	http://www.genome.jp/kegg-bin/show_pathway?hsa04668
Glutathione metabolism	10	57	3.68599	0.00251251	http://www.genome.jp/kegg-bin/show_pathway?hsa00480
NF-kappa B signaling pathway	14	104	2.82829	0.0030574	http://www.genome.jp/kegg-bin/show_pathway?hsa04064
Small cell lung cancer	13	92	2.96882	0.0030574	http://www.genome.jp/kegg-bin/show_pathway?hsa05222
Terpenoid backbone biosynthesis	6	22	5.73004	0.00321828	http://www.genome.jp/kegg-bin/show_pathway?hsa00900
Ferroptosis	8	41	4.09954	0.00427933	http://www.genome.jp/kegg-bin/show_pathway?hsa04216
HIF-1 signaling pathway	14	109	2.69855	0.00461179	http://www.genome.jp/kegg-bin/show_pathway?hsa04066
Gastric cancer	17	148	2.41333	0.00470901	http://www.genome.jp/kegg-bin/show_pathway?hsa05226
Platelet activation	15	124	2.54155	0.00544407	http://www.genome.jp/kegg-bin/show_pathway?hsa04611
Fluid shear stress and atherosclerosis	16	138	2.43596	0.00578017	http://www.genome.jp/kegg-bin/show_pathway?hsa05418
Osteoclast differentiation	15	126	2.50121	0.00616275	http://www.genome.jp/kegg-bin/show_pathway?hsa04380
Cushing syndrome	17	155	2.30434	0.00727637	http://www.genome.jp/kegg-bin/show_pathway?hsa04934
Type II diabetes mellitus	8	46	3.65394	0.00814558	http://www.genome.jp/kegg-bin/show_pathway?hsa04930
Renin secretion	10	69	3.04495	0.0090428	http://www.genome.jp/kegg-bin/show_pathway?hsa04924
Epithelial cell signaling in Helicobacter pylori infection	10	70	3.00145	0.0099141	http://www.genome.jp/kegg-bin/show_pathway?hsa05120
Vascular smooth muscle contraction	15	134	2.35188	0.0104333	http://www.genome.jp/kegg-bin/show_pathway?hsa04270
Intestinal immune network for IgA production	8	49	3.43023	0.0112864	http://www.genome.jp/kegg-bin/show_pathway?hsa04672
Malaria	8	49	3.43023	0.0112864	http://www.genome.jp/kegg-bin/show_pathway?hsa05144
Pentose phosphate pathway	6	30	4.20203	0.0136295	http://www.genome.jp/kegg-bin/show_pathway?hsa00030
Insulin secretion	11	86	2.68734	0.0136295	http://www.genome.jp/kegg-bin/show_pathway?hsa04911
AGE-RAGE signaling pathway in diabetic complications	12	100	2.52122	0.0145041	http://www.genome.jp/kegg-bin/show_pathway?hsa04933
Glioma	10	75	2.80135	0.0145041	http://www.genome.jp/kegg-bin/show_pathway?hsa05214
Basal cell carcinoma	9	63	3.00145	0.0145041	http://www.genome.jp/kegg-bin/show_pathway?hsa05217
Bladder cancer	7	41	3.5871	0.0147575	http://www.genome.jp/kegg-bin/show_pathway?hsa05219
GnRH secretion	9	64	2.95455	0.0155715	http://www.genome.jp/kegg-bin/show_pathway?hsa04929
EGFR tyrosine kinase inhibitor resistance	10	79	2.65951	0.0202489	http://www.genome.jp/kegg-bin/show_pathway?hsa01521
Regulation of lipolysis in adipocytes	8	56	3.00145	0.0228078	http://www.genome.jp/kegg-bin/show_pathway?hsa04923
Neuroactive ligand-receptor interaction	28	350	1.68081	0.0245656	http://www.genome.jp/kegg-bin/show_pathway?hsa04080
Tuberculosis	17	179	1.99538	0.0245656	http://www.genome.jp/kegg-bin/show_pathway?hsa05152
Phagosome	15	151	2.0871	0.0258617	http://www.genome.jp/kegg-bin/show_pathway?hsa04145
Wnt signaling pathway	16	166	2.02507	0.0262239	http://www.genome.jp/kegg-bin/show_pathway?hsa04310
Apelin signaling pathway	14	138	2.13146	0.0272322	http://www.genome.jp/kegg-bin/show_pathway?hsa04371
Adherens junction	9	71	2.66326	0.0277723	http://www.genome.jp/kegg-bin/show_pathway?hsa04520
Toxoplasmosis	12	112	2.25109	0.0299129	http://www.genome.jp/kegg-bin/show_pathway?hsa05145
Melanoma	9	72	2.62627	0.0299129	http://www.genome.jp/kegg-bin/show_pathway?hsa05218
Primary bile acid biosynthesis	4	17	4.94356	0.0300355	http://www.genome.jp/kegg-bin/show_pathway?hsa00120
Glycerolipid metabolism	8	60	2.80135	0.0300355	http://www.genome.jp/kegg-bin/show_pathway?hsa00561
Mineral absorption	8	60	2.80135	0.0300355	http://www.genome.jp/kegg-bin/show_pathway?hsa04978
Colorectal cancer	10	86	2.44304	0.030653	http://www.genome.jp/kegg-bin/show_pathway?hsa05210
Carbon metabolism	12	115	2.19236	0.0338907	http://www.genome.jp/kegg-bin/show_pathway?hsa01200
Relaxin signaling pathway	13	129	2.1173	0.0338907	http://www.genome.jp/kegg-bin/show_pathway?hsa04926
Cholesterol metabolism	7	50	2.94142	0.0349926	http://www.genome.jp/kegg-bin/show_pathway?hsa04979
FoxO signaling pathway	13	131	2.08498	0.0368091	http://www.genome.jp/kegg-bin/show_pathway?hsa04068
Gastric acid secretion	9	76	2.48804	0.0368091	http://www.genome.jp/kegg-bin/show_pathway?hsa04971
Protein digestion and absorption	11	103	2.2438	0.0368091	http://www.genome.jp/kegg-bin/show_pathway?hsa04974
C-type lectin receptor signaling pathway	11	104	2.22223	0.0389719	http://www.genome.jp/kegg-bin/show_pathway?hsa04625
Cortisol synthesis and secretion	8	65	2.58586	0.0425017	http://www.genome.jp/kegg-bin/show_pathway?hsa04927
Apoptosis	13	135	2.0232	0.0431466	http://www.genome.jp/kegg-bin/show_pathway?hsa04210
NOD-like receptor signaling pathway	16	180	1.86757	0.0431466	http://www.genome.jp/kegg-bin/show_pathway?hsa04621
Parathyroid hormone synthesis, secretion and action	11	106	2.1803	0.0431466	http://www.genome.jp/kegg-bin/show_pathway?hsa04928
Adrenergic signaling in cardiomyocytes	14	150	1.96095	0.043151	http://www.genome.jp/kegg-bin/show_pathway?hsa04261
IL-17 signaling pathway	10	93	2.25915	0.0439394	http://www.genome.jp/kegg-bin/show_pathway?hsa04657
GnRH signaling pathway	10	93	2.25915	0.0439394	http://www.genome.jp/kegg-bin/show_pathway?hsa04912
Steroid biosynthesis	4	20	4.20203	0.0449984	http://www.genome.jp/kegg-bin/show_pathway?hsa00100
Circadian rhythm	5	31	3.38873	0.0481063	http://www.genome.jp/kegg-bin/show_pathway?hsa04710
Estrogen signaling pathway	13	138	1.97922	0.0481063	http://www.genome.jp/kegg-bin/show_pathway?hsa04915
Renal cell carcinoma	8	68	2.47178	0.0491416	http://www.genome.jp/kegg-bin/show_pathway?hsa05211
