# Supplementary material for: Lysophosphatidylcholines Promote Influenza Virus Reproduction through the MAPK/JNK Pathway in PMA-Differentiated THP-1 Macrophages
Source: Int J Mol Sci. 2024 Jun 13;25(12):6538. doi: 10.3390/ijms25126538 (PMC11204278; doi:10.3390/ijms25126538)
Supplement: Supplementary file 1 [file ijms-25-06538-s001.zip › Supplemental Table S2.xlsx]

## Sheet: Sheet1
Supplemental Table S1. Primer sequence of IVA genes
Gene	direction	sequence
M1	Forword	GCATCGGTCTCATAGGCAAATG
	Reverse	CCTCTGCTGCTTGCTCACTC
M2	Forword	GAAAGGAGGGCCTTCTACGG
	Reverse	TCGTCAGCATCCAGAGCAC
NS1	Forword	GCGATGCCCCATTCCTTG
	Reverse	ATCCGCTCCACTATCTGCTTTC
HA	Forword	GGGGTATTCATCACCCGTCT
	Reverse	CTCCGGGTTTTAGCAAGGTC
NA	Forword	CAATCGGAATTTCAGGTCCA
	Reverse	CCTTCCCCTTTTCGATCTTG
PB2	Forword	AGCACGGAGAGGGTAGTGGT
	Reverse	GGGTTCTGGGACCACTGAAT
NP	Forword	ACGGCTGGTCTGACTCACAT
	Reverse	TCCTGACCAATTCCATCACC
PA	Forword	TGAAAACAACACCACGACCA
	Reverse	ACATTGGGTTCCTTCCATCC
PB1	Forword	GAGGGGACTGCATCATTGAG
	Reverse	TGGGTGCATTCACAATCAGA
GAPDH	forward	GTCAGTGGTGGACCTGACCT
	reverse	TGCTGTAGCCAAATTCGTTG
